# Supplementary material for: NOTCH4 mutation as predictive biomarker for immunotherapy benefits in NRAS wildtype melanoma
Source: Front Immunol. 2022 Jul 29;13:894110. doi: 10.3389/fimmu.2022.894110 (PMC9372281; doi:10.3389/fimmu.2022.894110)
Supplement: Supplementary file 4 [file DataSheet_1.xlsx]

## Sheet: Data source
Cohort type	Cohort	Data link	DOI
Discovery cohort	Allen et al. 2015	https://cbioportal-datahub.s3.amazonaws.com/skcm_dfci_2015.tar.gz	DOI: 10.1126/science.aad0095
Validation cohort	Synder et al. 2014	https://cbioportal-datahub.s3.amazonaws.com/skcm_mskcc_2014.tar.gz	DOI: 10.1056/NEJMoa1406498
	Roh-56	https://www.science.org/doi/suppl/10.1126/scitranslmed.aah3560/suppl_file/aah3560_tables_s1_to_s18.zip	DOI: 10.1126/scitranslmed.aah3560
	Riaz-cell-2017	https://github.com/riazn/bms038_analysis	DOI: 10.1016/j.cell.2017.09.028
	Liu-2019	https://cbioportal-datahub.s3.amazonaws.com/mel_dfci_2019.tar.gz	DOI: 10.1038/s41591-019-0654-5
Prognostic cohort	Zehir 2017	https://cbioportal-datahub.s3.amazonaws.com/msk_impact_2017.tar.gz	DOI: 10.1038/nm.4333
TCGA SKCM cohort	TCGA SKCM	https://gdc-hub.s3.us-east-1.amazonaws.com/download/TCGA-SKCM.mutect2_snv.tsv.gz	https://doi.org/10.1038/s41587-020-0546-8

## Sheet: Discovery cohort clinical
SampleID	PatientID	cohort	PreTreatment	Age	Sex	Mstage	TMB	MutationCount	Neoantigen	Treatment	Treatmentresponse	Benefit	OStime	OSstatus	PFStime	PFSstatus	NRAS	NOTCH4
Pat18	Pat18	Allen 2015	Pre_treatment	55	Female	M0	0.842105	32	5	ipilimumab	NA	PD	26.6	0	3.73333	1	Graytype	Graytype
Pat11	Pat11	Allen 2015	Pre_treatment	67	Male	M1c	50.9737	1937	1188	ipilimumab	NA	PD	26.3333	0	4.2	1	Graytype	Mut
Pat15	Pat15	Allen 2015	Pre_treatment	32	Male	M1c	6.23684	237	271	ipilimumab	NA	PD	1.66667	1	1.03333	1	Graytype	Graytype
Pat14	Pat14	Allen 2015	Pre_treatment	48	Female	M1c	1.15789	44	23	ipilimumab	NA	PD	5.43333	1	2.8	1	Graytype	Graytype
Pat17	Pat17	Allen 2015	Pre_treatment	44	Male	M1c	5.65789	215	59	ipilimumab	NA	PD	6.83333	1	2.83333	1	Graytype	Graytype
Pat16	Pat16	Allen 2015	Pre_treatment	68	Female	M1b	48.6842	1850	1606	ipilimumab	NA	PD	27.0333	1	2.8	1	Graytype	Graytype
Pat159	Pat159	Allen 2015	Pre_treatment	51	Male	M1b	12.1316	461	139	ipilimumab	NA	PD	28.0667	0	3.33333	1	Graytype	Graytype
Pat157	Pat157	Allen 2015	Pre_treatment	69	Female	M1c	3.39474	129	77	ipilimumab	NA	X	2.86667	1	1.76667	1	Graytype	Graytype
Pat44	Pat44	Allen 2015	Pre_treatment	57	Female	M1c	0.815789	31	15	ipilimumab	NA	PD	9.03333	1	2.06667	1	Graytype	Graytype
Pat45	Pat45	Allen 2015	Pre_treatment	68	Male	M1c	23.9211	909	713	ipilimumab	NA	PD	2.96667	1	2.03333	1	Graytype	Graytype
Pat43	Pat43	Allen 2015	Pre_treatment	75	Female	M1b	4.31579	164	60	ipilimumab	NA	PD	1.23333	1	1.23333	1	Graytype	Graytype
Pat40	Pat40	Allen 2015	Pre_treatment	74	Male	M1c	2.76316	105	89	ipilimumab	NA	PD	1.13333	1	1.13333	1	Graytype	Graytype
Pat49	Pat49	Allen 2015	Pre_treatment	36	Male	M1c	17.2105	654	323	ipilimumab	NA	SD	34.4667	0	5.43333	1	Graytype	Mut
Pat110	Pat110	Allen 2015	Pre_treatment	76	Male	M1b	162.632	6180	3644	ipilimumab	NA	PD	10.6667	1	2.43333	1	Graytype	Mut
Pat113	Pat113	Allen 2015	Pre_treatment	68	Male	M1c	8.26316	314	139	ipilimumab	NA	PR	10.0333	1	1.73333	1	Graytype	Graytype
Pat115	Pat115	Allen 2015	Pre_treatment	45	Male	M1c	1.89474	72	69	ipilimumab	NA	PD	4.83333	1	2.46667	1	Graytype	Graytype
Pat117	Pat117	Allen 2015	Pre_treatment	73	Male	M1c	17.8421	678	549	ipilimumab	NA	PR	30.4667	0	6.06667	1	Graytype	Mut
Pat118	Pat118	Allen 2015	Pre_treatment	43	Female	M1c	2.89474	110	60	ipilimumab	NA	PD	10.4333	1	4	1	Graytype	Graytype
Pat08	Pat08	Allen 2015	Pre_treatment	73	Male	M1c	6.65789	253	311	ipilimumab	NA	PD	4.66667	1	2.43333	1	Graytype	Graytype
Pat02	Pat02	Allen 2015	Pre_treatment	42	Female	M1c	6	228	113	ipilimumab	NA	SD	54.4	0	17.9333	1	Graytype	Graytype
Pat03	Pat03	Allen 2015	Pre_treatment	61	Female	M1c	9.71053	369	131	ipilimumab	NA	PD	3.33333	1	2.53333	1	Graytype	Graytype
Pat06	Pat06	Allen 2015	Pre_treatment	33	Male	M1c	4.5	171	167	ipilimumab	NA	PD	5.36667	1	2.56667	1	Graytype	Graytype
Pat07	Pat07	Allen 2015	Pre_treatment	36	Male	M0	3.89474	148	99	ipilimumab	NA	SD	35	0	24.0333	1	Graytype	Graytype
Pat90	Pat90	Allen 2015	Pre_treatment	59	Male	M1c	5.28947	201	115	ipilimumab	NA	PR	33.5	0	22.3	0	Graytype	Mut
Pat168	Pat168	Allen 2015	Pre_treatment	68	Male	M1c	6.39474	243	306	ipilimumab	NA	X	2.23333	1	2.23333	1	Graytype	Graytype
Pat162	Pat162	Allen 2015	Pre_treatment	55	Female	M1c	1.36842	52	29	ipilimumab	NA	PD	7.03333	1	2.6	1	Graytype	Mut
Pat163	Pat163	Allen 2015	Pre_treatment	54	Male	M1c	2.44737	93	93	ipilimumab	NA	PD	24.9667	0	2.53333	1	Graytype	Graytype
Pat165	Pat165	Allen 2015	Pre_treatment	50	Female	M1c	1.81579	69	76	ipilimumab	NA	PD	3.83333	1	3.16667	1	Graytype	Graytype
Pat166	Pat166	Allen 2015	Pre_treatment	31	Male	M1c	1.44737	55	44	ipilimumab	NA	X	2.56667	1	2.53333	1	Graytype	Graytype
Pat73	Pat73	Allen 2015	Pre_treatment	71	Male	M1c	6.23684	237	281	ipilimumab	NA	PR	14.7333	1	13.6	1	Graytype	Graytype
Pat70	Pat70	Allen 2015	Pre_treatment	38	Male	M1c	2	76	38	ipilimumab	NA	PD	17.7333	1	0.5	1	Graytype	Graytype
Pat77	Pat77	Allen 2015	Pre_treatment	21	Male	M0	9.60526	365	251	ipilimumab	NA	PR	34.3	0	8.03333	0	Graytype	Graytype
Pat76	Pat76	Allen 2015	Pre_treatment	74	Male	M1c	5.05263	192	82	ipilimumab	NA	PD	4.63333	1	2.33333	1	Graytype	Graytype
Pat79	Pat79	Allen 2015	Pre_treatment	69	Male	M1b	8.31579	316	143	ipilimumab	NA	PR	26.7	1	13.5	1	Graytype	Mut
Pat127	Pat127	Allen 2015	Pre_treatment	25	Female	M1c	2.84211	108	62	ipilimumab	NA	PD	11.0667	1	2.8	1	Graytype	Graytype
Pat121	Pat121	Allen 2015	Pre_treatment	46	Male	M1c	1.60526	61	24	ipilimumab	NA	PD	4.06667	1	2.8	1	Graytype	Graytype
Pat37	Pat37	Allen 2015	Pre_treatment	47	Female	M1c	2.68421	102	30	ipilimumab	NA	PD	2.33333	1	0.766667	1	Graytype	Graytype
Pat36	Pat36	Allen 2015	Pre_treatment	52	Female	M1c	0.289474	11	6	ipilimumab	NA	PD	1.8	1	1.36667	1	Graytype	Graytype
Pat33	Pat33	Allen 2015	Pre_treatment	65	Male	M1c	0.342105	13	8	ipilimumab	NA	PD	7.03333	1	7.03333	1	Graytype	Graytype
Pat32	Pat32	Allen 2015	Pre_treatment	72	Male	M1c	18.3947	699	591	ipilimumab	NA	PD	4.9	1	2.33333	1	Graytype	Graytype
Pat39	Pat39	Allen 2015	Pre_treatment	67	Male	M1b	1.92105	73	62	ipilimumab	NA	CR	49.5667	0	49.5667	0	Graytype	Graytype
Pat38	Pat38	Allen 2015	Pre_treatment	45	Male	M1c	61.8421	2350	2503	ipilimumab	NA	PR	51.3	0	10.0667	1	Graytype	Mut
Pat83	Pat83	Allen 2015	Pre_treatment	22	Male	M1c	0.973684	37	15	ipilimumab	NA	PD	34.2333	0	3.56667	1	Graytype	Graytype
Pat85	Pat85	Allen 2015	Pre_treatment	83	Male	M1c	10.6053	403	239	ipilimumab	NA	PD	15.2667	1	2.76667	1	Graytype	Graytype
Pat88	Pat88	Allen 2015	Pre_treatment	60	Female	M1c	41.0526	1560	716	ipilimumab	NA	SD	32.9667	0	22.1667	0	Graytype	Mut
Pat175	Pat175	Allen 2015	Pre_treatment	67	Female	M1a	2.28947	87	69	ipilimumab	NA	X	3	1	3	1	Graytype	Graytype
Pat171	Pat171	Allen 2015	Pre_treatment	66	Male	M1a	2.55263	97	40	ipilimumab	NA	PD	15.5333	1	2.83333	1	Graytype	Graytype
Pat56	Pat56	Allen 2015	Pre_treatment	68	Male	M1c	1.13158	43	38	ipilimumab	NA	PD	7.83333	1	3.2	1	Graytype	Graytype
Pat66	Pat66	Allen 2015	Pre_treatment	44	Female	M0	8.47368	322	242	ipilimumab	NA	SD	21.7667	0	19.9333	1	Graytype	Graytype
Pat67	Pat67	Allen 2015	Pre_treatment	39	Male	M1c	0.684211	26	11	ipilimumab	NA	PD	2.63333	1	2.63333	1	Graytype	Graytype
Pat60	Pat60	Allen 2015	Pre_treatment	86	Male	M1c	19.1579	728	472	ipilimumab	NA	PD	9.06667	1	2.96667	1	Graytype	Graytype
Pat62	Pat62	Allen 2015	Pre_treatment	76	Male	M1c	35.6316	1354	1340	ipilimumab	NA	PD	20.0667	1	2.56667	1	Graytype	Graytype
Pat63	Pat63	Allen 2015	Pre_treatment	65	Male	M0	5.47368	208	48	ipilimumab	NA	CR	34.6333	0	23.9333	0	Graytype	Graytype
Pat138	Pat138	Allen 2015	Pre_treatment	39	Female	M1c	132.237	5025	3166	ipilimumab	NA	SD	49.2667	1	19.3667	1	Graytype	Mut
Pat133	Pat133	Allen 2015	Pre_treatment	76	Male	M1b	5.89474	224	114	ipilimumab	NA	PD	18.0667	1	4.46667	1	Graytype	Graytype
Pat132	Pat132	Allen 2015	Pre_treatment	81	Male	M1c	48.4474	1841	910	ipilimumab	NA	PR	22.5333	0	6.23333	1	Graytype	Graytype
Pat131	Pat131	Allen 2015	Pre_treatment	32	Male	M1c	2.63158	100	74	ipilimumab	NA	SD	8.56667	1	6.5	1	Graytype	Graytype
Pat130	Pat130	Allen 2015	Pre_treatment	76	Male	M1c	5.07895	193	140	ipilimumab	NA	PD	1.5	1	0.566667	1	Graytype	Graytype
Pat135	Pat135	Allen 2015	Pre_treatment	29	Female	M1c	6.15789	234	227	ipilimumab	NA	PD	2.7	1	2.43333	1	Graytype	Graytype
Pat148	Pat148	Allen 2015	Pre_treatment	35	Female	M1c	5.84211	222	131	ipilimumab	NA	PD	2.8	1	1.6	1	Graytype	Graytype
Pat147	Pat147	Allen 2015	Pre_treatment	63	Male	M1a	14.0789	535	236	ipilimumab	NA	PD	7.46667	1	4	1	Graytype	Graytype
Pat129	Pat129	Allen 2015	Pre_treatment	18	Male	M1b	2.78947	106	85	ipilimumab	NA	PD	17.9667	0	2.26667	1	Graytype	Graytype
Pat21	Pat21	Allen 2015	Pre_treatment	81	Male	M1c	35.5263	1350	679	ipilimumab	NA	SD	22.5333	1	18.6	1	Graytype	Graytype
Pat24	Pat24	Allen 2015	Pre_treatment	74	Female	M1b	0.868421	33	22	ipilimumab	NA	PR	32.3667	0	21.9333	0	Graytype	Graytype
Pat25	Pat25	Allen 2015	Pre_treatment	69	Male	M1c	1.28947	49	13	ipilimumab	NA	PD	10.8333	1	2.23333	1	Graytype	Graytype
Pat27	Pat27	Allen 2015	Pre_treatment	61	Male	M1c	0.789474	30	15	ipilimumab	NA	PD	45.9667	0	4.63333	1	Graytype	Graytype
Pat28	Pat28	Allen 2015	Pre_treatment	77	Male	M1c	19.4737	740	508	ipilimumab	NA	PD	39.4667	1	2.56667	1	Graytype	Graytype
Pat29	Pat29	Allen 2015	Pre_treatment	82	Male	M1c	0.921053	35	50	ipilimumab	NA	X	44.2	0	11.3667	1	Graytype	Graytype
Pat55	Pat55	Allen 2015	Pre_treatment	71	Female	M1c	12.4737	474	483	ipilimumab	NA	PD	6.43333	1	2.6	1	Graytype	Graytype
Pat57	Pat57	Allen 2015	Pre_treatment	69	Male	M0	1.44737	55	32	ipilimumab	NA	PD	8.33333	1	2.26667	1	Graytype	Graytype
Pat50	Pat50	Allen 2015	Pre_treatment	77	Male	M1c	11.4737	436	523	ipilimumab	NA	PD	2.16667	1	2.16667	1	Graytype	Graytype
Pat59	Pat59	Allen 2015	Pre_treatment	36	Male	M1b	6.94737	264	309	ipilimumab	NA	PD	7.46667	1	2.53333	1	Graytype	Graytype
Pat58	Pat58	Allen 2015	Pre_treatment	59	Female	M0	49.8947	1896	1971	ipilimumab	NA	PD	21.7333	1	3.3	1	Graytype	Graytype
Pat128	Pat128	Allen 2015	Pre_treatment	29	Male	M1c	1.97368	75	25	ipilimumab	NA	PD	3.76667	1	2.7	1	Graytype	Graytype
Pat104	Pat104	Allen 2015	Pre_treatment	45	Female	M1c	0.894737	34	32	ipilimumab	NA	SD	7.9	1	7.9	0	Graytype	Graytype
Pat105	Pat105	Allen 2015	Pre_treatment	41	Male	M0	3.23684	123	66	ipilimumab	NA	PR	34.9	0	23	0	Graytype	Graytype

## Sheet: Validation cohort clinical
SampleID	PatientID	cohort	PreTreatment	Age	Sex	Mstage	TMB	MutationCount	Neoantigen	Treatment	Treatmentresponse	Benefit	OStime	OSstatus	PFStime	PFSstatus	NRAS	NOTCH4	TMBgroup	Treatmentmethod	Tumorsite	AgeGroup	Gender
12A	12	Roh 2017	Pre_treatment	70	Male	NA	6.36842	242	311	CTLA4-PD1	NA	PD	27.8333	0	No_PFS	No_PFS_status	Graytype	Graytype	TMBhigh	Sequential	unknown	MoreThan65	Male
15C	15	Roh 2017	Pre_treatment	43	Female	NA	22.1579	842	1453	CTLA4-PD1	NA	PD	15.5333	1	No_PFS	No_PFS_status	Graytype	Graytype	TMBhigh	Sequential	unknown	LessThan65	Female
20A	20	Roh 2017	Pre_treatment	59	Male	NA	66.3158	2520	3982	CTLA4-PD1	NA	PD	26.1333	0	No_PFS	No_PFS_status	Graytype	Graytype	TMBhigh	Sequential	unknown	LessThan65	Male
22A	22	Roh 2017	Pre_treatment	50	Female	NA	15.5	589	901	CTLA4-PD1	NA	PR	20.7667	0	No_PFS	No_PFS_status	Graytype	Graytype	TMBhigh	Sequential	unknown	LessThan65	Female
23A	23	Roh 2017	Pre_treatment	40	Male	NA	1.81579	69	75	CTLA4-PD1	NA	PD	22.3333	0	No_PFS	No_PFS_status	Graytype	Graytype	TMBlow	Sequential	unknown	LessThan65	Male
25A	25	Roh 2017	Pre_treatment	46	Female	NA	7.18421	273	477	CTLA4-PD1	NA	PD	29.8	1	No_PFS	No_PFS_status	Graytype	Graytype	TMBhigh	Sequential	unknown	LessThan65	Female
32A	32	Roh 2017	Pre_treatment	84	Female	NA	2.02632	77	72	CTLA4-PD1	NA	PD	30.9	0	No_PFS	No_PFS_status	Graytype	Graytype	TMBlow	Sequential	unknown	MoreThan65	Female
34A	34	Roh 2017	Pre_treatment	69	Male	NA	82.1842	3123	5628	CTLA4-PD1	NA	PR	20.2667	0	No_PFS	No_PFS_status	Graytype	Mut	TMBhigh	Sequential	unknown	MoreThan65	Male
41A	41	Roh 2017	Pre_treatment	68	Male	NA	4.52632	172	176	CTLA4-PD1	NA	PD	28.7	0	No_PFS	No_PFS_status	Graytype	Graytype	TMBlow	Sequential	unknown	MoreThan65	Male
47A	47	Roh 2017	Pre_treatment	72	Male	NA	53.8684	2047	2958	CTLA4-PD1	NA	PR	36.4	0	No_PFS	No_PFS_status	Graytype	Mut	TMBhigh	Sequential	unknown	MoreThan65	Male
50A	50	Roh 2017	Pre_treatment	68	Male	NA	90.6579	3445	6037	CTLA4-PD1	NA	PD	53.8667	0	No_PFS	No_PFS_status	Graytype	Mut	TMBhigh	Sequential	unknown	MoreThan65	Male
5A	5	Roh 2017	Pre_treatment	47	Female	NA	10.6316	404	296	CTLA4-PD1	NA	PR	35.0667	1	No_PFS	No_PFS_status	Graytype	Graytype	TMBhigh	Sequential	unknown	LessThan65	Female
7A	7	Roh 2017	Pre_treatment	64	Male	NA	1.76316	67	115	CTLA4-PD1	NA	PR	39.1333	0	No_PFS	No_PFS_status	Graytype	Graytype	TMBlow	Sequential	unknown	LessThan65	Male
9A	9	Roh 2017	Pre_treatment	58	Male	NA	2.21053	84	117	CTLA4-PD1	NA	SD	40.4333	0	No_PFS	No_PFS_status	Graytype	Graytype	TMBlow	Sequential	unknown	LessThan65	Male
CR04885	CR04885	Synder 2014	Pre_treatment	49	Female	M0	54.4211	2068	1993	Tremelimumab	nonresponse	NA	25.6	0	No_PFS	No_PFS_status	Graytype	Mut	TMBhigh	antiCTLA4	unMetastatic	LessThan65	Female
CR22640	CR22640	Synder 2014	Pre_treatment	71	Male	M1c	8.68421	330	217	Ipilimumab	response	NA	51.2	0	No_PFS	No_PFS_status	Graytype	Graytype	TMBhigh	antiCTLA4	Metastatic	MoreThan65	Male
CR4880	CR4880	Synder 2014	Pre_treatment	63	Male	M1b	63.9737	2431	2026	Ipilimumab	nonresponse	NA	64.3068	0	No_PFS	No_PFS_status	Graytype	Mut	TMBhigh	antiCTLA4	Metastatic	LessThan65	Male
CR9306	CR9306	Synder 2014	Pre_treatment	65	Male	M1c	35.6053	1353	214	Ipilimumab	response	NA	63.5178	0	No_PFS	No_PFS_status	Graytype	Graytype	TMBhigh	antiCTLA4	Metastatic	MoreThan65	Male
LSD0167	LSD0167	Synder 2014	Pre_treatment	33	Male	M1c	10.2368	389	344	Ipilimumab	response	NA	32.4	0	No_PFS	No_PFS_status	Graytype	Graytype	TMBhigh	antiCTLA4	Metastatic	LessThan65	Male
LSD2057	LSD2057	Synder 2014	Pre_treatment	36	Female	M1c	4.47368	170	93	Ipilimumab	nonresponse	NA	40.1	0	No_PFS	No_PFS_status	Graytype	Graytype	TMBlow	antiCTLA4	Metastatic	LessThan65	Female
LSD3484	LSD3484	Synder 2014	Pre_treatment	74	Male	M1c	13.6053	517	529	Ipilimumab	response	NA	34.8	0	No_PFS	No_PFS_status	Graytype	Graytype	TMBhigh	antiCTLA4	Metastatic	MoreThan65	Male
LSD6819	LSD6819	Synder 2014	Pre_treatment	55	Male	M1c	5.60526	213	123	Ipilimumab	nonresponse	NA	40.8	0	No_PFS	No_PFS_status	Graytype	Graytype	TMBhigh	antiCTLA4	Metastatic	LessThan65	Male
NR2137	NR2137	Synder 2014	Pre_treatment	18	Male	M1c	16.5263	628	764	Ipilimumab	nonresponse	NA	9.8	0	No_PFS	No_PFS_status	Graytype	Mut	TMBhigh	antiCTLA4	Metastatic	LessThan65	Male
NR3156	NR3156	Synder 2014	Pre_treatment	68	Female	M1b	0.157895	6	5	Ipilimumab	NA	NA	12.6247	1	No_PFS	No_PFS_status	Graytype	Graytype	TMBlow	antiCTLA4	Metastatic	MoreThan65	Female
NR3549	NR3549	Synder 2014	Pre_treatment	50	Male	M1c	9.36842	356	268	Ipilimumab	nonresponse	NA	6.18082	1	No_PFS	No_PFS_status	Graytype	Graytype	TMBhigh	antiCTLA4	Metastatic	LessThan65	Male
NR4018	NR4018	Synder 2014	Pre_treatment	55	Male	M1c	3.81579	145	142	Ipilimumab	nonresponse	NA	3.3	0	No_PFS	No_PFS_status	Graytype	Graytype	TMBlow	antiCTLA4	Metastatic	LessThan65	Male
NR6842	NR6842	Synder 2014	Pre_treatment	64	Male	M1c	0.0789474	3	3	Ipilimumab	nonresponse	NA	9.8	1	No_PFS	No_PFS_status	Graytype	Graytype	TMBlow	antiCTLA4	Metastatic	LessThan65	Male
NR8727	NR8727	Synder 2014	Pre_treatment	69	Male	M1c	0.0263158	1	0	Ipilimumab	nonresponse	NA	5.19452	1	No_PFS	No_PFS_status	Graytype	Graytype	TMBlow	antiCTLA4	Metastatic	MoreThan65	Male
NR9341	NR9341	Synder 2014	Pre_treatment	77	Male	M1a	8.21053	312	243	Ipilimumab	nonresponse	NA	12.1315	1	No_PFS	No_PFS_status	Graytype	Graytype	TMBhigh	antiCTLA4	Metastatic	MoreThan65	Male
NR9445	NR9445	Synder 2014	Pre_treatment	50	Male	M1c	6.86842	261	187	Ipilimumab++vemurafenib	nonresponse	NA	2.5	1	No_PFS	No_PFS_status	Graytype	Graytype	TMBhigh	antiCTLA4	Metastatic	LessThan65	Male
NR9765	NR9765	Synder 2014	Pre_treatment	38	Female	M1b	3.44737	131	112	Ipilimumab	nonresponse	NA	25	1	No_PFS	No_PFS_status	Graytype	Graytype	TMBlow	antiCTLA4	Metastatic	LessThan65	Female
patient100	patient100_pre	Riaz 2017	Pre_treatment	NA	NA	M1C	0.157895	6	5	PD1(Nivo)	NA	PD	30	1	No_PFS	No_PFS_status	Graytype	Graytype	TMBlow	antiPDL1	Metastatic	unknown	unknown
patient101	patient101_pre	Riaz 2017	Pre_treatment	NA	NA	M1A	0.263158	10	5	PD1(Nivo)	NA	PR	29.775	0	No_PFS	No_PFS_status	Graytype	Graytype	TMBlow	antiPDL1	Metastatic	unknown	unknown
patient103	patient103_pre	Riaz 2017	Pre_treatment	NA	NA	M1B	0.552632	21	5	PD1(Nivo)	NA	PD	17.275	0	No_PFS	No_PFS_status	Graytype	Graytype	TMBlow	antiPDL1	Metastatic	unknown	unknown
patient104	patient104_pre	Riaz 2017	Pre_treatment	NA	NA	NA	0.131579	5	4	PD1(Nivo)	NA	PR	29.225	0	No_PFS	No_PFS_status	Graytype	Graytype	TMBlow	antiPDL1	unknown	unknown	unknown
patient106	patient106_pre	Riaz 2017	Pre_treatment	NA	NA	M1C	18.4211	700	219	PD1(Nivo)	NA	PD	3.25	1	No_PFS	No_PFS_status	Graytype	Graytype	TMBhigh	antiPDL1	Metastatic	unknown	unknown
patient108	patient108_pre	Riaz 2017	Pre_treatment	NA	NA	M1B	0.5	19	11	PD1(Nivo)	NA	SD	32.6	0	No_PFS	No_PFS_status	Graytype	Graytype	TMBlow	antiPDL1	Metastatic	unknown	unknown
patient11	patient11_pre	Riaz 2017	Pre_treatment	NA	NA	NA	2.78947	106	67	PD1(Nivo)	NA	PD	29.9	1	No_PFS	No_PFS_status	Graytype	Graytype	TMBlow	antiPDL1	unknown	unknown	unknown
patient13	patient13_pre	Riaz 2017	Pre_treatment	NA	NA	NA	4.5	171	102	PD1(Nivo)	NA	PD	10	1	No_PFS	No_PFS_status	Graytype	Graytype	TMBlow	antiPDL1	unknown	unknown	unknown
patient17	patient17_pre	Riaz 2017	Pre_treatment	NA	NA	M1C	0.526316	20	13	PD1(Nivo)	NA	PD	2.025	1	No_PFS	No_PFS_status	Graytype	Graytype	TMBlow	antiPDL1	Metastatic	unknown	unknown
patient18	patient18_pre	Riaz 2017	Pre_treatment	NA	NA	M1A	5.71053	217	137	PD1(Nivo)	NA	PR	38.325	0	No_PFS	No_PFS_status	Graytype	Graytype	TMBhigh	antiPDL1	Metastatic	unknown	unknown
patient23	patient23_pre	Riaz 2017	Pre_treatment	NA	NA	M1C	17	646	392	PD1(Nivo)	NA	NA	1.85	1	No_PFS	No_PFS_status	Graytype	Graytype	TMBhigh	antiPDL1	Metastatic	unknown	unknown
patient24	patient24_pre	Riaz 2017	Pre_treatment	NA	NA	M1C	0.0263158	1	1	PD1(Nivo)	NA	PD	5.325	0	No_PFS	No_PFS_status	Graytype	Graytype	TMBlow	antiPDL1	Metastatic	unknown	unknown
patient27	patient27_pre	Riaz 2017	Pre_treatment	NA	NA	M1C	4.81579	183	119	PD1(Nivo)	NA	PD	16.975	1	No_PFS	No_PFS_status	Graytype	Graytype	TMBlow	antiPDL1	Metastatic	unknown	unknown
patient28	patient28_pre	Riaz 2017	Pre_treatment	NA	NA	NA	1.10526	42	16	PD1(Nivo)	NA	PD	26.425	1	No_PFS	No_PFS_status	Graytype	Graytype	TMBlow	antiPDL1	unknown	unknown	unknown
patient30	patient30_pre	Riaz 2017	Pre_treatment	NA	NA	M1A	1.73684	66	35	PD1(Nivo)	NA	CR	37.6	0	No_PFS	No_PFS_status	Graytype	Graytype	TMBlow	antiPDL1	Metastatic	unknown	unknown
patient31	patient31_pre	Riaz 2017	Pre_treatment	NA	NA	M1A	11.8421	450	294	PD1(Nivo)	NA	PD	34.325	0	No_PFS	No_PFS_status	Graytype	Graytype	TMBhigh	antiPDL1	Metastatic	unknown	unknown
patient32	patient32_pre	Riaz 2017	Pre_treatment	NA	NA	M1C	2.94737	112	67	PD1(Nivo)	NA	PD	4.075	0	No_PFS	No_PFS_status	Graytype	Graytype	TMBlow	antiPDL1	Metastatic	unknown	unknown
patient34	patient34_pre	Riaz 2017	Pre_treatment	NA	NA	M1B	5.57895	212	144	PD1(Nivo)	NA	PR	29.775	0	No_PFS	No_PFS_status	Graytype	Graytype	TMBlow	antiPDL1	Metastatic	unknown	unknown
patient36	patient36_pre	Riaz 2017	Pre_treatment	NA	NA	M1C	0.0526316	2	1	PD1(Nivo)	NA	SD	38.6	0	No_PFS	No_PFS_status	Graytype	Graytype	TMBlow	antiPDL1	Metastatic	unknown	unknown
patient38	patient38_pre	Riaz 2017	Pre_treatment	NA	NA	M1C	11.8158	449	290	PD1(Nivo)	NA	SD	5.975	1	No_PFS	No_PFS_status	Graytype	Graytype	TMBhigh	antiPDL1	Metastatic	unknown	unknown
patient44	patient44_pre	Riaz 2017	Pre_treatment	NA	NA	NA	9.60526	365	232	PD1(Nivo)	NA	PR	39.025	0	No_PFS	No_PFS_status	Graytype	Graytype	TMBhigh	antiPDL1	unknown	unknown	unknown
patient46	patient46_pre	Riaz 2017	Pre_treatment	NA	NA	M1A	4.73684	180	105	PD1(Nivo)	NA	PD	8.1	1	No_PFS	No_PFS_status	Graytype	Graytype	TMBlow	antiPDL1	Metastatic	unknown	unknown
patient47	patient47_pre	Riaz 2017	Pre_treatment	NA	NA	M1B	26.4474	1005	491	PD1(Nivo)	NA	PD	25.65	1	No_PFS	No_PFS_status	Graytype	Graytype	TMBhigh	antiPDL1	Metastatic	unknown	unknown
patient48	patient48_pre	Riaz 2017	Pre_treatment	NA	NA	M1C	2.60526	99	63	PD1(Nivo)	NA	CR	37.35	0	No_PFS	No_PFS_status	Graytype	Graytype	TMBlow	antiPDL1	Metastatic	unknown	unknown
patient5	patient5_pre	Riaz 2017	Pre_treatment	NA	NA	M1C	1.36842	52	13	PD1(Nivo)	NA	PD	7.925	1	No_PFS	No_PFS_status	Graytype	Graytype	TMBlow	antiPDL1	Metastatic	unknown	unknown
patient51	patient51_pre	Riaz 2017	Pre_treatment	NA	NA	M1A	5.36842	204	98	PD1(Nivo)	NA	PD	2.025	0	No_PFS	No_PFS_status	Graytype	Graytype	TMBlow	antiPDL1	Metastatic	unknown	unknown
patient52	patient52_pre	Riaz 2017	Pre_treatment	NA	NA	M1C	9.28947	353	236	PD1(Nivo)	NA	PD	17	1	No_PFS	No_PFS_status	Graytype	Graytype	TMBhigh	antiPDL1	Metastatic	unknown	unknown
patient53	patient53_pre	Riaz 2017	Pre_treatment	NA	NA	M1C	2.13158	81	47	PD1(Nivo)	NA	PR	15.475	1	No_PFS	No_PFS_status	Graytype	Graytype	TMBlow	antiPDL1	Metastatic	unknown	unknown
patient54	patient54_pre	Riaz 2017	Pre_treatment	NA	NA	NA	193.684	7360	3277	PD1(Nivo)	NA	PR	30.9	0	No_PFS	No_PFS_status	Graytype	Mut	TMBhigh	antiPDL1	unknown	unknown	unknown
patient58	patient58_pre	Riaz 2017	Pre_treatment	NA	NA	M1C	22.6842	862	493	PD1(Nivo)	NA	SD	17.825	1	No_PFS	No_PFS_status	Graytype	Graytype	TMBhigh	antiPDL1	Metastatic	unknown	unknown
patient65	patient65_pre	Riaz 2017	Pre_treatment	NA	NA	M1B	68.9211	2619	1570	PD1(Nivo)	NA	SD	24.725	0	No_PFS	No_PFS_status	Graytype	Mut	TMBhigh	antiPDL1	Metastatic	unknown	unknown
patient66	patient66_pre	Riaz 2017	Pre_treatment	NA	NA	UNKNOWN	4.02632	153	92	PD1(Nivo)	NA	PD	19.35	1	No_PFS	No_PFS_status	Graytype	Graytype	TMBlow	antiPDL1	unknown	unknown	unknown
patient67	patient67_pre	Riaz 2017	Pre_treatment	NA	NA	M1C	0.421053	16	9	PD1(Nivo)	NA	SD	36.85	0	No_PFS	No_PFS_status	Graytype	Graytype	TMBlow	antiPDL1	Metastatic	unknown	unknown
patient68	patient68_pre	Riaz 2017	Pre_treatment	NA	NA	M1B	26.6316	1012	608	PD1(Nivo)	NA	PR	30.075	0	No_PFS	No_PFS_status	Graytype	Mut	TMBhigh	antiPDL1	Metastatic	unknown	unknown
patient7	patient7_pre	Riaz 2017	Pre_treatment	NA	NA	M1C	39.9211	1517	757	PD1(Nivo)	NA	PR	41.025	0	No_PFS	No_PFS_status	Graytype	Graytype	TMBhigh	antiPDL1	Metastatic	unknown	unknown
patient70	patient70_pre	Riaz 2017	Pre_treatment	NA	NA	M1C	11.2632	428	275	PD1(Nivo)	NA	SD	11.1	1	No_PFS	No_PFS_status	Graytype	Graytype	TMBhigh	antiPDL1	Metastatic	unknown	unknown
patient71	patient71_pre	Riaz 2017	Pre_treatment	NA	NA	M1C	0.131579	5	2	PD1(Nivo)	NA	SD	8.775	0	No_PFS	No_PFS_status	Graytype	Graytype	TMBlow	antiPDL1	Metastatic	unknown	unknown
patient72	patient72_pre	Riaz 2017	Pre_treatment	NA	NA	M1B	11.5	437	302	PD1(Nivo)	NA	PR	27.5	1	No_PFS	No_PFS_status	Graytype	Graytype	TMBhigh	antiPDL1	Metastatic	unknown	unknown
patient73	patient73_pre	Riaz 2017	Pre_treatment	NA	NA	M1C	0.368421	14	6	PD1(Nivo)	NA	SD	10.025	0	No_PFS	No_PFS_status	Graytype	Graytype	TMBlow	antiPDL1	Metastatic	unknown	unknown
patient74	patient74_pre	Riaz 2017	Pre_treatment	NA	NA	M1C	1.15789	44	30	PD1(Nivo)	NA	NA	0.725	1	No_PFS	No_PFS_status	Graytype	Graytype	TMBlow	antiPDL1	Metastatic	unknown	unknown
patient77	patient77_pre	Riaz 2017	Pre_treatment	NA	NA	M1A	1.28947	49	27	PD1(Nivo)	NA	SD	16.825	1	No_PFS	No_PFS_status	Graytype	Graytype	TMBlow	antiPDL1	Metastatic	unknown	unknown
patient79	patient79_pre	Riaz 2017	Pre_treatment	NA	NA	UNKNOWN	14.3158	544	328	PD1(Nivo)	NA	SD	7.775	1	No_PFS	No_PFS_status	Graytype	Graytype	TMBhigh	antiPDL1	unknown	unknown	unknown
patient8	patient8_pre	Riaz 2017	Pre_treatment	NA	NA	M0	2.28947	87	44	PD1(Nivo)	NA	PD	9.25	1	No_PFS	No_PFS_status	Graytype	Graytype	TMBlow	antiPDL1	unMetastatic	unknown	unknown
patient82	patient82_pre	Riaz 2017	Pre_treatment	NA	NA	M1C	0.868421	33	14	PD1(Nivo)	NA	SD	15.325	1	No_PFS	No_PFS_status	Graytype	Graytype	TMBlow	antiPDL1	Metastatic	unknown	unknown
patient83	patient83_pre	Riaz 2017	Pre_treatment	NA	NA	M1C	8.92105	339	214	PD1(Nivo)	NA	SD	16.5	0	No_PFS	No_PFS_status	Graytype	Graytype	TMBhigh	antiPDL1	Metastatic	unknown	unknown
patient84	patient84_pre	Riaz 2017	Pre_treatment	NA	NA	M1C	0.289474	11	10	PD1(Nivo)	NA	PD	5.4	1	No_PFS	No_PFS_status	Graytype	Graytype	TMBlow	antiPDL1	Metastatic	unknown	unknown
patient86	patient86_pre	Riaz 2017	Pre_treatment	NA	NA	M1C	14.7895	562	396	PD1(Nivo)	NA	PD	9.725	1	No_PFS	No_PFS_status	Graytype	Graytype	TMBhigh	antiPDL1	Metastatic	unknown	unknown
patient89	patient89_pre	Riaz 2017	Pre_treatment	NA	NA	M1A	5.63158	214	115	PD1(Nivo)	NA	SD	30.15	1	No_PFS	No_PFS_status	Graytype	Graytype	TMBhigh	antiPDL1	Metastatic	unknown	unknown
patient9	patient9_pre	Riaz 2017	Pre_treatment	NA	NA	M1C	10.7632	409	246	PD1(Nivo)	NA	PD	3.275	1	No_PFS	No_PFS_status	Graytype	Graytype	TMBhigh	antiPDL1	Metastatic	unknown	unknown
patient90	patient90_pre	Riaz 2017	Pre_treatment	NA	NA	M1C	7.44737	283	162	PD1(Nivo)	NA	PD	6.225	1	No_PFS	No_PFS_status	Graytype	Graytype	TMBhigh	antiPDL1	Metastatic	unknown	unknown
patient93	patient93_pre	Riaz 2017	Pre_treatment	NA	NA	M1C	0.184211	7	1	PD1(Nivo)	NA	PD	30.325	0	No_PFS	No_PFS_status	Graytype	Graytype	TMBlow	antiPDL1	Metastatic	unknown	unknown
patient94	patient94_pre	Riaz 2017	Pre_treatment	NA	NA	M1C	10.6579	405	239	PD1(Nivo)	NA	CR	35.025	0	No_PFS	No_PFS_status	Graytype	Graytype	TMBhigh	antiPDL1	Metastatic	unknown	unknown
patient98	patient98_pre	Riaz 2017	Pre_treatment	NA	NA	M1C	0.526316	20	13	PD1(Nivo)	NA	SD	26.675	1	No_PFS	No_PFS_status	Graytype	Graytype	TMBlow	antiPDL1	Metastatic	unknown	unknown
PR12117	PR12117	Synder 2014	Pre_treatment	66	Male	M1c	27.8421	1058	909	Tremelimumab	nonresponse	NA	18.7	1	No_PFS	No_PFS_status	Graytype	Mut	TMBhigh	antiCTLA4	Metastatic	MoreThan65	Male
PR4035	PR4035	Synder 2014	Pre_treatment	78	Male	M1c	13.6316	518	494	Ipilimumab	nonresponse	NA	50.2	0	No_PFS	No_PFS_status	Graytype	Graytype	TMBhigh	antiCTLA4	Metastatic	MoreThan65	Male
PR4046	PR4046	Synder 2014	Pre_treatment	44	Male	M1a	3.55263	135	105	Ipilimumab	nonresponse	NA	25.3	0	No_PFS	No_PFS_status	Graytype	Graytype	TMBlow	antiCTLA4	Metastatic	LessThan65	Male
PR4077	PR4077	Synder 2014	Pre_treatment	75	Male	M1c	45	1710	899	Ipilimumab	nonresponse	NA	72.7	0	No_PFS	No_PFS_status	Graytype	Mut	TMBhigh	antiCTLA4	Metastatic	MoreThan65	Male
PR4091	PR4091	Synder 2014	Pre_treatment	65	Female	M1a	7.13158	271	178	Ipilimumab	nonresponse	NA	72.4	0	No_PFS	No_PFS_status	Graytype	Graytype	TMBhigh	antiCTLA4	Metastatic	MoreThan65	Female
PR4092	PR4092	Synder 2014	Pre_treatment	57	Female	M1a	84.8684	3225	2611	Ipilimumab	nonresponse	NA	72.8	0	No_PFS	No_PFS_status	Graytype	Mut	TMBhigh	antiCTLA4	Metastatic	LessThan65	Female
Sample1	Patient1	Liu 2019	Pre-PD1	NA	Female	M1c	0.578947	22	49	Pembrolizumab	NA	PD	9.43333	1	3.1	1	Graytype	Graytype	TMBlow	antiPDL1	Metastatic	unknown	Female
Sample10	Patient10	Liu 2019	Pre-PD1	NA	Female	M1c	1.86842	71	230	Pembrolizumab	NA	PR	37.9667	1	5.63333	1	Graytype	Graytype	TMBlow	antiPDL1	Metastatic	unknown	Female
Sample102	Patient102	Liu 2019	Pre-PD1	NA	Male	M1c	6.47368	246	825	Pembrolizumab	NA	NA	26.1667	0	5.86667	1	Graytype	Graytype	TMBhigh	antiPDL1	Metastatic	unknown	Male
Sample104	Patient104	Liu 2019	Pre-PD1	NA	Female	M1c	2.52632	96	329	Pembrolizumab	NA	PR	26.3	0	26.3	0	Graytype	Graytype	TMBlow	antiPDL1	Metastatic	unknown	Female
Sample105	Patient105	Liu 2019	Pre-PD1	NA	Female	M1c	3.28947	125	334	Pembrolizumab	NA	NA	17.3667	1	12.6	0	Graytype	Graytype	TMBlow	antiPDL1	Metastatic	unknown	Female
Sample107	Patient107	Liu 2019	Pre-PD1	NA	Male	M1c	4.15789	158	489	Pembrolizumab	NA	PR	1.56667	1	1.56667	1	Graytype	Graytype	TMBlow	antiPDL1	Metastatic	unknown	Male
Sample108	Patient108	Liu 2019	Pre-PD1	NA	Male	M1c	1.18421	45	189	Pembrolizumab	NA	PD	5.5	1	2.56667	1	Graytype	Graytype	TMBlow	antiPDL1	Metastatic	unknown	Male
Sample11	Patient11	Liu 2019	Pre-PD1	NA	Female	M1c	4.52632	172	560	Pembrolizumab	NA	PD	5.33333	1	2.83333	1	Graytype	Graytype	TMBlow	antiPDL1	Metastatic	unknown	Female
Sample112	Patient112	Liu 2019	Pre-PD1	NA	Female	M1c	6.34211	241	947	PD1(Nivo)	NA	PD	17.3667	1	3.03333	1	Graytype	Graytype	TMBhigh	antiPDL1	Metastatic	unknown	Female
Sample117	Patient117	Liu 2019	Pre-PD1	NA	Female	M1c	0.894737	34	110	Pembrolizumab	NA	PD	9.83333	1	3.33333	1	Graytype	Graytype	TMBlow	antiPDL1	Metastatic	unknown	Female
Sample118	Patient118	Liu 2019	Pre-PD1	NA	Female	M1c	5.81579	221	729	Pembrolizumab	NA	PR	43.8667	0	43.8667	0	Graytype	Graytype	TMBhigh	antiPDL1	Metastatic	unknown	Female
Sample120	Patient120	Liu 2019	Pre-PD1	NA	Female	M1c	28.6842	1090	3786	Pembrolizumab	NA	CR	43.7	0	43.7	0	Graytype	Graytype	TMBhigh	antiPDL1	Metastatic	unknown	Female
Sample121	Patient121	Liu 2019	Pre-PD1	NA	Female	M1c	20.1842	767	2257	Pembrolizumab	NA	PR	43.5333	0	40.9333	1	Graytype	Graytype	TMBhigh	antiPDL1	Metastatic	unknown	Female
Sample125	Patient125	Liu 2019	Pre-PD1	NA	Male	M1c	1.5	57	92	PD1(Nivo)	NA	CR	32.6	0	32.6	0	Graytype	Graytype	TMBlow	antiPDL1	Metastatic	unknown	Male
Sample126	Patient126	Liu 2019	Pre-PD1	NA	Male	M1c	17.2632	656	1862	PD1(Nivo)	NA	PR	33.0667	0	24.7333	1	Graytype	Graytype	TMBhigh	antiPDL1	Metastatic	unknown	Male
Sample127	Patient127	Liu 2019	Pre-PD1	NA	Male	M1c	10.8947	414	770	PD1(Nivo)	NA	CR	28.8667	0	28.8667	0	Graytype	Graytype	TMBhigh	antiPDL1	Metastatic	unknown	Male
Sample132	Patient132	Liu 2019	Pre-PD1	NA	Male	M1b	16.5789	630	2078	Pembrolizumab	NA	CR	24.6333	0	12.9667	1	Graytype	Graytype	TMBhigh	antiPDL1	Metastatic	unknown	Male
Sample133	Patient133	Liu 2019	Pre-PD1	NA	Male	M1c	8.97368	341	999	Pembrolizumab	NA	PD	12.3333	1	2.1	1	Graytype	Graytype	TMBhigh	antiPDL1	Metastatic	unknown	Male
Sample134	Patient134	Liu 2019	Pre-PD1	NA	Male	M1b	8.63158	328	1029	Pembrolizumab	NA	PD	19.6667	1	2.1	1	Graytype	Graytype	TMBhigh	antiPDL1	Metastatic	unknown	Male
Sample135	Patient135	Liu 2019	Pre-PD1	NA	Male	M1c	10.2105	388	1137	Pembrolizumab	NA	CR	20.9333	0	20.9333	0	Graytype	Graytype	TMBhigh	antiPDL1	Metastatic	unknown	Male
Sample136	Patient136	Liu 2019	Pre-PD1	NA	Male	M1b	15.1842	577	1895	Pembrolizumab	NA	PD	23.2667	0	2.06667	1	Graytype	Graytype	TMBhigh	antiPDL1	Metastatic	unknown	Male
Sample137	Patient137	Liu 2019	Pre-PD1	NA	Female	M1c	22.6316	860	2250	Pembrolizumab	NA	CR	25.7333	0	25.7333	0	Graytype	Mut	TMBhigh	antiPDL1	Metastatic	unknown	Female
Sample14	Patient14	Liu 2019	Pre-PD1	NA	Female	M1b	0.789474	30	52	Pembrolizumab	NA	PD	6.2	1	2.53333	1	Graytype	Graytype	TMBlow	antiPDL1	Metastatic	unknown	Female
Sample140	Patient140	Liu 2019	Pre-PD1	NA	Male	M1b	54.6579	2077	6997	Pembrolizumab	NA	PD	11.7	1	2.23333	1	Graytype	Graytype	TMBhigh	antiPDL1	Metastatic	unknown	Male
Sample141	Patient141	Liu 2019	Pre-PD1	NA	Female	M1c	1.57895	60	194	PD1(Nivo)	NA	PR	29.1667	0	29.1667	0	Graytype	Graytype	TMBlow	antiPDL1	Metastatic	unknown	Female
Sample142	Patient142	Liu 2019	Pre-PD1	NA	Female	M1a	1.26316	48	198	Pembrolizumab	NA	SD	33.2	0	33.2	0	Graytype	Graytype	TMBlow	antiPDL1	Metastatic	unknown	Female
Sample143	Patient143	Liu 2019	Pre-PD1	NA	Male	IIIC	8.78947	334	1163	Pembrolizumab	NA	PD	21	0	5.1	1	Graytype	Graytype	TMBhigh	antiPDL1	unMetastatic	unknown	Male
Sample144	Patient144	Liu 2019	Pre-PD1	NA	Male	M1c	21.6842	824	2594	Pembrolizumab	NA	PR	22.0667	0	22.0667	0	Graytype	Graytype	TMBhigh	antiPDL1	Metastatic	unknown	Male
Sample148	Patient148	Liu 2019	Pre-PD1	NA	Female	M1a	8.42105	320	1103	Pembrolizumab	NA	PR	26.4	0	26.4	0	Graytype	Graytype	TMBhigh	antiPDL1	Metastatic	unknown	Female
Sample150	Patient150	Liu 2019	Pre-PD1	NA	Male	M1c	0.605263	23	41	Pembrolizumab	NA	PR	22.8333	0	22.8333	0	Graytype	Graytype	TMBlow	antiPDL1	Metastatic	unknown	Male
Sample154	Patient154	Liu 2019	Pre-PD1	NA	Female	IIIC	1.89474	72	216	Pembrolizumab	NA	SD	21.1667	0	8.36667	1	Graytype	Graytype	TMBlow	antiPDL1	unMetastatic	unknown	Female
Sample155	Patient155	Liu 2019	Pre-PD1	NA	Male	IIIC	6.71053	255	784	Pembrolizumab	NA	PD	15.8333	0	3.76667	1	Graytype	Mut	TMBhigh	antiPDL1	unMetastatic	unknown	Male
Sample156	Patient156	Liu 2019	Pre-PD1	NA	Male	M1c	5.31579	202	630	Pembrolizumab	NA	PD	2.9	1	2.66667	1	Graytype	Graytype	TMBlow	antiPDL1	Metastatic	unknown	Male
Sample158	Patient158	Liu 2019	Pre-PD1	NA	Male	M1c	60.4211	2296	6776	Pembrolizumab	NA	PR	6.46667	0	5.4	1	Graytype	Graytype	TMBhigh	antiPDL1	Metastatic	unknown	Male
Sample159	Patient159	Liu 2019	Pre-Ipi	NA	Female	M1c	1.21053	46	204	Pembrolizumab	NA	SD	9.6	0	7.2	1	Graytype	Graytype	TMBlow	antiPDL1	Metastatic	unknown	Female
Sample162	Patient162	Liu 2019	Pre-PD1	NA	Male	M1c	41.2105	1566	4779	PD1(Nivo)	NA	PD	6.7	1	1.76667	1	Graytype	Graytype	TMBhigh	antiPDL1	Metastatic	unknown	Male
Sample163	Patient163	Liu 2019	Pre-Ipi	NA	Male	M1c	5.28947	201	470	PD1(Nivo)	NA	PD	5.76667	1	1.6	1	Graytype	Graytype	TMBlow	antiPDL1	Metastatic	unknown	Male
Sample165	Patient165	Liu 2019	Pre-PD1	NA	Male	M1c	16.8684	641	2015	Pembrolizumab	NA	PD	2.5	0	0.433333	1	Graytype	Graytype	TMBhigh	antiPDL1	Metastatic	unknown	Male
Sample166	Patient166	Liu 2019	Pre-PD1	NA	Female	M1c	0.263158	10	20	PD1(Nivo)	NA	PR	6.83333	1	6.83333	0	Graytype	Graytype	TMBlow	antiPDL1	Metastatic	unknown	Female
Sample167	Patient167	Liu 2019	Pre-PD1	NA	Female	M1c	1.10526	42	73	PD1(Nivo)	NA	PD	9.4	1	1.9	1	Graytype	Graytype	TMBlow	antiPDL1	Metastatic	unknown	Female
Sample168	Patient168	Liu 2019	Pre-PD1	NA	Male	M1c	0.815789	31	94	PD1(Nivo)	NA	PR	20.7667	0	19.3333	0	Graytype	Graytype	TMBlow	antiPDL1	Metastatic	unknown	Male
Sample17	Patient17	Liu 2019	Pre-PD1	NA	Male	M1c	9.60526	365	821	PD1(Nivo)	NA	SD	22.8667	1	6.73333	1	Graytype	Graytype	TMBhigh	antiPDL1	Metastatic	unknown	Male
Sample170	Patient170	Liu 2019	Pre-PD1	NA	Male	IIIC	1.47368	56	148	Pembrolizumab	NA	SD	11.5667	0	11.5667	0	Graytype	Graytype	TMBlow	antiPDL1	unMetastatic	unknown	Male
Sample173	Patient173	Liu 2019	Pre-PD1	NA	Female	M1c	1.89474	72	212	Pembrolizumab	NA	PD	1.4	1	0.533333	1	Graytype	Graytype	TMBlow	antiPDL1	Metastatic	unknown	Female
Sample18	Patient18	Liu 2019	Pre-PD1	NA	Male	IIIC	9	342	983	PD1(Nivo)	NA	PD	4.33333	1	2.86667	1	Graytype	Graytype	TMBhigh	antiPDL1	unMetastatic	unknown	Male
Sample180	Patient180	Liu 2019	Pre-PD1	NA	Male	M1c	15.3421	583	2146	Pembrolizumab	NA	SD	12.6667	1	11.4333	1	Graytype	Graytype	TMBhigh	antiPDL1	Metastatic	unknown	Male
Sample182	Patient182	Liu 2019	Pre-PD1	NA	Female	M1c	4.55263	173	557	PD1(Nivo)	NA	PD	24.9333	1	2.8	1	Graytype	Graytype	TMBlow	antiPDL1	Metastatic	unknown	Female
Sample184	Patient184	Liu 2019	Pre-PD1	NA	Male	M1c	52.1842	1983	6173	PD1(Nivo)	NA	CR	17.1	0	12.4	0	Graytype	Mut	TMBhigh	antiPDL1	Metastatic	unknown	Male
Sample185	Patient185	Liu 2019	Pre-PD1	NA	Male	M1c	4.13158	157	490	PD1(Nivo)	NA	SD	6.76667	0	6.76667	0	Graytype	Graytype	TMBlow	antiPDL1	Metastatic	unknown	Male
Sample187	Patient187	Liu 2019	Pre-PD1	NA	Female	M1a	3.5	133	328	Pembrolizumab	NA	CR	20.5667	0	20.5667	0	Graytype	Graytype	TMBlow	antiPDL1	Metastatic	unknown	Female
Sample189	Patient189	Liu 2019	Pre-PD1	NA	Female	M1c	1.31579	50	134	Pembrolizumab	NA	PR	23.9333	0	13.5333	1	Graytype	Graytype	TMBlow	antiPDL1	Metastatic	unknown	Female
Sample192	Patient192	Liu 2019	Pre-PD1	NA	Female	M1c	12.1316	461	1419	Pembrolizumab	NA	PR	9.66667	0	8.3	1	Graytype	Mut	TMBhigh	antiPDL1	Metastatic	unknown	Female
Sample195	Patient195	Liu 2019	Pre-Ipi	NA	Male	M1c	51.6579	1963	5347	PD1(Nivo)	NA	PR	29.8333	0	29.8333	0	Graytype	Mut	TMBhigh	antiPDL1	Metastatic	unknown	Male
Sample196	Patient196	Liu 2019	Pre-PD1	NA	Male	M1c	45.6316	1734	5696	PD1(Nivo)	NA	PD	2.7	1	2.7	1	Graytype	Mut	TMBhigh	antiPDL1	Metastatic	unknown	Male
Sample20	Patient20	Liu 2019	Pre-PD1	NA	Female	M1c	10.3684	394	1216	PD1(Nivo)	NA	PD	8.06667	1	2.8	1	Graytype	Graytype	TMBhigh	antiPDL1	Metastatic	unknown	Female
Sample201	Patient201	Liu 2019	Pre-PD1	NA	Male	IIIC	1.52632	58	85	Pembrolizumab	NA	PD	5.56667	1	2.3	1	Graytype	Graytype	TMBlow	antiPDL1	unMetastatic	unknown	Male
Sample203	Patient203	Liu 2019	Pre-Ipi	NA	Male	M1b	1.89474	72	141	Pembrolizumab	NA	PD	20.8667	1	3.3	1	Graytype	Graytype	TMBlow	antiPDL1	Metastatic	unknown	Male
Sample204	Patient204	Liu 2019	Pre-PD1	NA	Male	M1a	46.6316	1772	5582	Pembrolizumab	NA	CR	27.3	0	21	0	Graytype	Mut	TMBhigh	antiPDL1	Metastatic	unknown	Male
Sample205	Patient205	Liu 2019	Pre-PD1	NA	Female	M1c	15.0526	572	1702	Pembrolizumab	NA	PD	13.0667	1	6.33333	1	Graytype	Graytype	TMBhigh	antiPDL1	Metastatic	unknown	Female
Sample206	Patient206	Liu 2019	Pre-PD1	NA	Male	M1c	142.789	5426	17933	Pembrolizumab	NA	PD	3	1	1.4	1	Graytype	Mut	TMBhigh	antiPDL1	Metastatic	unknown	Male
Sample22	Patient22	Liu 2019	Pre-Ipi	NA	Male	M1c	1.52632	58	203	PD1(Nivo)	NA	PD	8.43333	1	3.03333	1	Graytype	Graytype	TMBlow	antiPDL1	Metastatic	unknown	Male
Sample24	Patient24	Liu 2019	Pre-PD1	NA	Male	M1c	7.26316	276	837	PD1(Nivo)	NA	PD	4.56667	1	1.03333	1	Graytype	Graytype	TMBhigh	antiPDL1	Metastatic	unknown	Male
Sample30	Patient30	Liu 2019	Pre-PD1	NA	Female	M1c	4.15789	158	481	Pembrolizumab	NA	SD	7.1	1	4.43333	1	Graytype	Graytype	TMBlow	antiPDL1	Metastatic	unknown	Female
Sample33	Patient33	Liu 2019	Pre-Ipi	NA	Female	M1c	0.263158	10	35	Pembrolizumab	NA	PR	55.9667	0	55.9667	0	Graytype	Graytype	TMBlow	antiPDL1	Metastatic	unknown	Female
Sample34	Patient34	Liu 2019	Pre-Ipi	NA	Male	M1b	0.473684	18	24	Pembrolizumab	NA	PR	56.3667	0	8	1	Graytype	Graytype	TMBlow	antiPDL1	Metastatic	unknown	Male
Sample35	Patient35	Liu 2019	Pre-PD1	NA	Male	M1c	1.05263	40	112	PD1(Nivo)	NA	SD	32.2667	1	6.03333	1	Graytype	Graytype	TMBlow	antiPDL1	Metastatic	unknown	Male
Sample37	Patient37	Liu 2019	Pre-PD1	NA	Male	M1c	1.05263	40	60	PD1(Nivo)	NA	PD	9.16667	1	2.56667	1	Graytype	Graytype	TMBlow	antiPDL1	Metastatic	unknown	Male
Sample38	Patient38	Liu 2019	Pre-Ipi	NA	Male	M1c	1.02632	39	85	PD1(Nivo)	NA	PD	11.4333	1	3.26667	1	Graytype	Graytype	TMBlow	antiPDL1	Metastatic	unknown	Male
Sample39	Patient39	Liu 2019	Pre-PD1	NA	Male	M1a	0.289474	11	24	PD1(Nivo)	NA	SD	31.2333	0	31.2333	0	Graytype	Graytype	TMBlow	antiPDL1	Metastatic	unknown	Male
Sample4	Patient4	Liu 2019	Pre-Ipi	NA	Male	M1c	10.1053	384	1321	Pembrolizumab	NA	CR	20	1	19.1333	1	Graytype	Graytype	TMBhigh	antiPDL1	Metastatic	unknown	Male
Sample40	Patient40	Liu 2019	Pre-PD1	NA	Female	M1c	160.605	6103	13972	PD1(Nivo)	NA	PD	15.6	1	2.1	1	Graytype	Graytype	TMBhigh	antiPDL1	Metastatic	unknown	Female
Sample41	Patient41	Liu 2019	Pre-PD1	NA	Male	M1b	258.816	9835	24622	PD1(Nivo)	NA	PR	56.1667	0	3.53333	1	Graytype	Mut	TMBhigh	antiPDL1	Metastatic	unknown	Male
Sample43	Patient43	Liu 2019	Pre-PD1	NA	Male	M1c	2.21053	84	291	PD1(Nivo)	NA	PR	30.8333	0	25	1	Graytype	Graytype	TMBlow	antiPDL1	Metastatic	unknown	Male
Sample44	Patient44	Liu 2019	Pre-PD1	NA	Male	M1c	1.68421	64	101	PD1(Nivo)	NA	PR	30.7333	0	30.7333	0	Graytype	Graytype	TMBlow	antiPDL1	Metastatic	unknown	Male
Sample46	Patient46	Liu 2019	Pre-PD1	NA	Male	M1c	21.9211	833	2022	Pembrolizumab	NA	SD	29.8667	0	29.8667	0	Graytype	Graytype	TMBhigh	antiPDL1	Metastatic	unknown	Male
Sample48	Patient48	Liu 2019	Pre-PD1	NA	Female	M1c	0.763158	29	87	Pembrolizumab	NA	PD	1.76667	1	1.66667	1	Graytype	Graytype	TMBlow	antiPDL1	Metastatic	unknown	Female
Sample49	Patient49	Liu 2019	Pre-PD1	NA	Female	M1c	42.7368	1624	4836	PD1(Nivo)	NA	PR	54.5	0	9.33333	1	Graytype	Graytype	TMBhigh	antiPDL1	Metastatic	unknown	Female
Sample54	Patient54	Liu 2019	Pre-PD1	NA	Male	M1c	7.57895	288	536	Pembrolizumab	NA	NA	33.9	1	14.3	1	Graytype	Graytype	TMBhigh	antiPDL1	Metastatic	unknown	Male
Sample6	Patient6	Liu 2019	Pre-PD1	NA	Female	M1b	24.6053	935	2041	Pembrolizumab	NA	SD	22.9	1	4.13333	1	Graytype	Graytype	TMBhigh	antiPDL1	Metastatic	unknown	Female
Sample60	Patient60	Liu 2019	Pre-PD1	NA	Male	M1b	10.3158	392	1106	PD1(Nivo)	NA	SD	22.0667	1	5.83333	1	Graytype	Graytype	TMBhigh	antiPDL1	Metastatic	unknown	Male
Sample62	Patient62	Liu 2019	Pre-PD1	NA	Female	M1c	164.447	6249	18457	PD1(Nivo)	NA	PR	33.3667	0	33.3667	0	Graytype	Mut	TMBhigh	antiPDL1	Metastatic	unknown	Female
Sample63	Patient63	Liu 2019	Pre-PD1	NA	Female	M1c	2.21053	84	188	PD1(Nivo)	NA	PD	5.93333	1	2.96667	1	Graytype	Graytype	TMBlow	antiPDL1	Metastatic	unknown	Female
Sample67	Patient67	Liu 2019	Pre-PD1	NA	Female	M1c	1.94737	74	281	PD1(Nivo)	NA	PD	4.53333	1	3.13333	1	Graytype	Graytype	TMBlow	antiPDL1	Metastatic	unknown	Female
Sample72	Patient72	Liu 2019	Pre-PD1	NA	Male	M1a	3.18421	121	371	PD1(Nivo)	NA	PD	13.1667	0	2.23333	1	Graytype	Graytype	TMBlow	antiPDL1	Metastatic	unknown	Male
Sample73	Patient73	Liu 2019	Pre-PD1	NA	Male	M1c	2.36842	90	262	PD1(Nivo)	NA	PD	28.2	1	2.83333	1	Graytype	Graytype	TMBlow	antiPDL1	Metastatic	unknown	Male
Sample77	Patient77	Liu 2019	Pre-PD1	NA	Female	M1c	2.42105	92	201	Pembrolizumab	NA	PD	14.8	1	3.16667	1	Graytype	Graytype	TMBlow	antiPDL1	Metastatic	unknown	Female
Sample78	Patient78	Liu 2019	Pre-PD1	NA	Female	M1b	1.13158	43	123	Pembrolizumab	NA	PD	11.8667	1	2.86667	1	Graytype	Graytype	TMBlow	antiPDL1	Metastatic	unknown	Female
Sample79	Patient79	Liu 2019	Pre-PD1	NA	Female	M1c	5.39474	205	591	Pembrolizumab	NA	PD	28.3	0	2.8	1	Graytype	Graytype	TMBlow	antiPDL1	Metastatic	unknown	Female
Sample80	Patient80	Liu 2019	Pre-Ipi	NA	Male	M1b	0.868421	33	104	Pembrolizumab	NA	PD	16.7333	1	2.56667	1	Graytype	Graytype	TMBlow	antiPDL1	Metastatic	unknown	Male
Sample82	Patient82	Liu 2019	Pre-Ipi	NA	Male	M1c	38.8684	1477	4650	Pembrolizumab	NA	PD	4.36667	1	2.96667	1	Graytype	Graytype	TMBhigh	antiPDL1	Metastatic	unknown	Male
Sample84	Patient84	Liu 2019	Pre-PD1	NA	Female	M1c	1.23684	47	134	Pembrolizumab	NA	PD	5.46667	1	2.76667	1	Graytype	Graytype	TMBlow	antiPDL1	Metastatic	unknown	Female
Sample86	Patient86	Liu 2019	Pre-PD1	NA	Male	M1c	7.34211	279	576	Pembrolizumab	NA	SD	44.2333	0	44.2333	1	Graytype	Graytype	TMBhigh	antiPDL1	Metastatic	unknown	Male
Sample87	Patient87	Liu 2019	Pre-PD1	NA	Female	M1c	2.28947	87	222	Pembrolizumab	NA	PR	42.1	0	38.0667	1	Graytype	Graytype	TMBlow	antiPDL1	Metastatic	unknown	Female
Sample88	Patient88	Liu 2019	Pre-PD1	NA	Male	M1c	0.973684	37	131	Pembrolizumab	NA	PD	2.46667	1	2.3	1	Graytype	Graytype	TMBlow	antiPDL1	Metastatic	unknown	Male
Sample94	Patient94	Liu 2019	Pre-PD1	NA	Female	M1c	7.05263	268	929	Pembrolizumab	NA	PD	1.33333	1	1.33333	1	Graytype	Graytype	TMBhigh	antiPDL1	Metastatic	unknown	Female
Sample96	Patient96	Liu 2019	Pre-PD1	NA	Male	M1c	17.0789	649	2136	PD1(Nivo)	NA	CR	30.4333	0	30.4333	0	Graytype	Graytype	TMBhigh	antiPDL1	Metastatic	unknown	Male
Sample99	Patient99	Liu 2019	Pre-PD1	NA	Male	M1c	23.9211	909	2796	PD1(Nivo)	NA	PR	30.7	0	10.6333	1	Graytype	Graytype	TMBhigh	antiPDL1	Metastatic	unknown	Male
SD1494	SD1494	Synder 2014	Pre_treatment	70	Male	M1c	23.6053	897	492	Ipilimumab	response	NA	23.7041	0	No_PFS	No_PFS_status	Graytype	Graytype	TMBhigh	antiCTLA4	Metastatic	MoreThan65	Male
SD2051	SD2051	Synder 2014	Pre_treatment	61	Female	M1c	0.921053	35	4	Ipilimumab++vemurafenib	nonresponse	NA	10.1589	1	No_PFS	No_PFS_status	Graytype	Graytype	TMBlow	antiCTLA4	Metastatic	LessThan65	Female
